# Supplementary material for: A comprehensive analysis and validation of cuproptosis-associated genes across cancers: Overall survival, the tumor microenvironment, stemness scores, and drug sensitivity
Source: Front Genet. 2022 Aug 29;13:939956. doi: 10.3389/fgene.2022.939956 (PMC9465292; doi:10.3389/fgene.2022.939956)
Supplement: Supplementary file 1 [file Table2.XLSX]

## Sheet: FDX1.cox
cancer	HR	HR.95L	HR.95H	pvalue
ACC	1.20661	0.937589	1.55281	0.144496
BLCA	0.928063	0.735566	1.17094	0.529054
BRCA	1.07544	0.784799	1.47372	0.650939
CESC	0.617329	0.383599	0.993472	0.0469289
CHOL	0.573269	0.208394	1.577	0.281179
COAD	0.689407	0.433275	1.09695	0.116538
DLBC	0.338592	0.0597629	1.91832	0.221029
ESCA	1.16914	0.770508	1.774	0.46263
GBM	1.09083	0.672877	1.76839	0.724322
HNSC	1.40255	1.04785	1.87732	0.0229573
KICH	0.831043	0.269012	2.5673	0.747759
KIRC	0.448934	0.309604	0.650965	2.39615e-05
KIRP	0.596319	0.332822	1.06843	0.0822972
LAML	1.00074	0.569003	1.76006	0.997955
LGG	2.54323	1.4945	4.32789	0.000579096
LIHC	0.825074	0.627461	1.08492	0.168675
LUAD	1.09413	0.830112	1.44211	0.523177
LUSC	0.979611	0.73487	1.30586	0.888304
MESO	0.644703	0.342705	1.21283	0.173356
OV	0.948525	0.738134	1.21888	0.679588
PAAD	1.1203	0.716215	1.75238	0.618704
PCPG	0.393581	0.112524	1.37665	0.144399
PRAD	4.35794	0.607077	31.2838	0.14328
READ	0.717637	0.28614	1.79983	0.479414
SARC	1.2765	0.841238	1.93698	0.251211
SKCM	0.777418	0.598078	1.01054	0.0598856
STAD	0.771393	0.559867	1.06284	0.112448
TGCT	1.5175	0.179404	12.8358	0.70184
THCA	0.933447	0.272063	3.20265	0.912814
THYM	0.659644	0.11577	3.75858	0.639338
UCEC	1.06505	0.702788	1.61403	0.766387
UCS	0.835453	0.425417	1.6407	0.601605
UVM	1.55382	0.670681	3.59985	0.303903

## Sheet: LIAS.cox
cancer	HR	HR.95L	HR.95H	pvalue
ACC	0.447332	0.239261	0.83635	0.011745
BLCA	0.869207	0.621776	1.2151	0.412156
BRCA	1.07963	0.744398	1.56582	0.6863
CESC	0.899743	0.564372	1.43441	0.657071
CHOL	1.30787	0.496437	3.4456	0.587094
COAD	0.872342	0.565757	1.34507	0.53646
DLBC	0.652832	0.074174	5.74581	0.700763
ESCA	0.781004	0.427309	1.42746	0.421794
GBM	0.837679	0.516075	1.3597	0.47357
HNSC	1.01951	0.763548	1.36128	0.895781
KICH	5.14026	0.629488	41.9742	0.12652
KIRC	0.560705	0.382193	0.822596	0.00309005
KIRP	0.460907	0.230653	0.921015	0.0283139
LAML	0.742477	0.404705	1.36216	0.33619
LGG	0.434749	0.229796	0.822496	0.0104469
LIHC	0.876632	0.604031	1.27226	0.488398
LUAD	0.923643	0.675595	1.26276	0.618623
LUSC	1.042	0.750684	1.44637	0.805754
MESO	0.455948	0.263475	0.789028	0.00500374
OV	0.848009	0.653352	1.10066	0.215307
PAAD	0.41686	0.212492	0.817782	0.0109258
PCPG	5.27631	0.858162	32.4408	0.0726709
PRAD	5.50794	0.703754	43.1079	0.1041
READ	0.790945	0.316172	1.97865	0.61616
SARC	0.759866	0.50062	1.15336	0.197116
SKCM	0.776232	0.572928	1.05168	0.102096
STAD	0.789313	0.5422	1.14905	0.216892
TGCT	0.588633	0.0785195	4.41277	0.606122
THCA	3.28083	0.662835	16.2391	0.145391
THYM	4.64496	0.620405	34.7767	0.134863
UCEC	1.19631	0.74927	1.91007	0.452758
UCS	0.593469	0.239497	1.47061	0.259761
UVM	0.6685	0.330118	1.35373	0.263283

## Sheet: LIPT1.cox
cancer	HR	HR.95L	HR.95H	pvalue
ACC	1.13015	0.368239	3.46851	0.830665
BLCA	0.37542	0.24128	0.584136	1.40254e-05
BRCA	0.634385	0.3843	1.04722	0.0751472
CESC	0.557058	0.272317	1.13953	0.109097
CHOL	1.05288	0.223056	4.96986	0.948111
COAD	1.22949	0.711237	2.12536	0.459426
DLBC	0.778873	0.05451	11.129	0.853875
ESCA	1.1184	0.583128	2.14503	0.736289
GBM	0.822719	0.501144	1.35064	0.440387
HNSC	1.32251	0.90847	1.92526	0.144578
KICH	2.73554	0.517711	14.4544	0.23608
KIRC	0.818678	0.537307	1.2474	0.351787
KIRP	1.69052	0.691614	4.13216	0.24958
LAML	0.526949	0.303348	0.915368	0.0229768
LGG	1.15049	0.613228	2.15846	0.66234
LIHC	2.18015	1.33391	3.56325	0.00187471
LUAD	0.604088	0.398463	0.915827	0.0175906
LUSC	0.644407	0.445927	0.931229	0.0193218
MESO	0.354415	0.146107	0.859714	0.0217737
OV	0.827938	0.592719	1.1565	0.268172
PAAD	0.51785	0.253541	1.05769	0.0709136
PCPG	0.085861	0.00925025	0.796963	0.0308035
PRAD	2.73098	0.699988	10.6549	0.148057
READ	0.606244	0.203424	1.80672	0.369037
SARC	0.58769	0.389086	0.88767	0.0115285
SKCM	0.592816	0.451833	0.777789	0.000160891
STAD	1.12941	0.690617	1.84698	0.627737
TGCT	0.399403	0.0393383	4.05514	0.437689
THCA	0.667031	0.161484	2.75525	0.575813
THYM	7.00289	1.31978	37.1579	0.022264
UCEC	1.50861	0.913551	2.49127	0.108126
UCS	1.02144	0.371068	2.81175	0.967241
UVM	1.74955	0.765183	4.00027	0.18495

## Sheet: DLD.cox
cancer	HR	HR.95L	HR.95H	pvalue
ACC	0.918454	0.601546	1.40232	0.693607
BLCA	0.900813	0.685379	1.18396	0.45383
BRCA	1.32525	0.960816	1.8279	0.0861014
CESC	1.02054	0.645026	1.61465	0.930799
CHOL	1.46888	0.584692	3.69018	0.4133
COAD	0.764445	0.511657	1.14212	0.189776
DLBC	0.33647	0.056545	2.00215	0.231291
ESCA	1.08023	0.655736	1.77953	0.761874
GBM	1.44603	0.946163	2.20997	0.0883353
HNSC	1.08039	0.834196	1.39924	0.55787
KICH	3.54649	0.905618	13.8884	0.0691215
KIRC	0.60365	0.463342	0.786445	0.000184083
KIRP	0.611701	0.41948	0.892005	0.0106571
LAML	0.782561	0.469531	1.30428	0.346853
LGG	2.02254	1.20853	3.38484	0.00734301
LIHC	1.09668	0.834901	1.44055	0.507179
LUAD	1.26482	0.945099	1.69271	0.114067
LUSC	0.830807	0.638566	1.08092	0.167452
MESO	0.790487	0.473338	1.32014	0.368908
OV	1.09476	0.841365	1.42448	0.500292
PAAD	0.766291	0.430583	1.36374	0.365403
PCPG	1.528	0.399291	5.84735	0.535801
PRAD	2.00247	0.431476	9.29341	0.37526
READ	0.702222	0.336995	1.46327	0.345314
SARC	0.911919	0.623987	1.33271	0.633864
SKCM	0.95418	0.768229	1.18514	0.671495
STAD	1.0067	0.713083	1.42122	0.969712
TGCT	1.13339	0.16037	8.0101	0.900126
THCA	1.71579	0.652981	4.50846	0.273392
THYM	1.64209	0.54296	4.96619	0.379744
UCEC	1.34539	0.981423	1.84434	0.0652635
UCS	2.32172	1.09087	4.94138	0.0288409
UVM	2.98502	1.30397	6.83328	0.00965144

## Sheet: DLAT.cox
cancer	HR	HR.95L	HR.95H	pvalue
ACC	1.8528	0.974534	3.52255	0.0599348
BLCA	1.33406	0.989612	1.79839	0.0585662
BRCA	1.44445	1.06152	1.96552	0.0192905
CESC	1.19037	0.790229	1.79313	0.404466
CHOL	0.610829	0.229803	1.62362	0.323013
COAD	0.596985	0.41519	0.858382	0.00536726
DLBC	0.671941	0.218731	2.0642	0.487484
ESCA	1.05486	0.630326	1.76533	0.838909
GBM	0.797566	0.446531	1.42456	0.444701
HNSC	1.2726	0.970104	1.66942	0.0817214
KICH	3.31007	0.966025	11.3419	0.0567861
KIRC	0.457907	0.34327	0.610827	1.07885e-07
KIRP	0.612035	0.382888	0.978321	0.0402137
LAML	1.00622	0.555251	1.82347	0.983686
LGG	1.96206	1.11938	3.43913	0.0185829
LIHC	1.5895	1.24748	2.0253	0.000177735
LUAD	1.1798	0.881508	1.57902	0.266202
LUSC	1.0328	0.775679	1.37515	0.825137
MESO	0.644634	0.373255	1.11332	0.115276
OV	0.963561	0.764244	1.21486	0.753575
PAAD	1.82589	1.05928	3.14731	0.0302154
PCPG	1.6578	0.416671	6.59588	0.473103
PRAD	3.51598	0.926944	13.3364	0.0645392
READ	0.450566	0.224846	0.902881	0.0245736
SARC	1.38674	0.922208	2.08527	0.116212
SKCM	0.989936	0.79673	1.23	0.927251
STAD	0.807951	0.595016	1.09709	0.171844
TGCT	2.28717	0.551549	9.48444	0.254275
THCA	1.06559	0.313798	3.61853	0.918872
THYM	1.32026	0.264559	6.58867	0.734803
UCEC	1.04907	0.770183	1.42894	0.761269
UCS	0.957906	0.590449	1.55404	0.861708
UVM	2.03643	1.01327	4.09272	0.045827

## Sheet: PDHA1.cox
cancer	HR	HR.95L	HR.95H	pvalue
ACC	0.425985	0.221298	0.819994	0.010652
BLCA	0.840094	0.621603	1.13538	0.256887
BRCA	1.07917	0.806158	1.44464	0.608647
CESC	0.592392	0.377635	0.929279	0.0226521
CHOL	1.39727	0.717942	2.7194	0.324807
COAD	0.91741	0.655105	1.28474	0.615879
DLBC	0.945179	0.19026	4.6955	0.94504
ESCA	2.52301	1.56969	4.05531	0.000132345
GBM	0.946099	0.592991	1.50947	0.816179
HNSC	1.11238	0.854396	1.44826	0.428893
KICH	1.23836	0.269283	5.69483	0.783608
KIRC	0.783392	0.555744	1.10429	0.163426
KIRP	0.488413	0.304009	0.784671	0.00305218
LAML	1.52581	0.701801	3.31733	0.28628
LGG	0.797708	0.491498	1.29469	0.360347
LIHC	1.25245	0.921814	1.70169	0.150039
LUAD	1.24239	0.928423	1.66254	0.144215
LUSC	0.813465	0.612469	1.08042	0.153937
MESO	1.2213	0.730632	2.04149	0.445662
OV	0.917647	0.748722	1.12469	0.407697
PAAD	0.610432	0.312093	1.19396	0.149292
PCPG	5.87708	1.30012	26.5669	0.021395
PRAD	7.78798	1.18403	51.2257	0.0327015
READ	0.91178	0.473393	1.75614	0.782424
SARC	1.34898	0.97793	1.86081	0.0681545
SKCM	1.14263	0.864488	1.51025	0.348856
STAD	0.933521	0.678857	1.28372	0.672107
TGCT	0.987115	0.349203	2.79035	0.980485
THCA	0.254884	0.0496864	1.30751	0.101305
THYM	2.31082	0.85361	6.25566	0.0992588
UCEC	1.45899	1.06908	1.9911	0.0172646
UCS	1.19455	0.712128	2.00379	0.500574
UVM	3.18228	1.2136	8.34452	0.0185943

## Sheet: PDHB.cox
cancer	HR	HR.95L	HR.95H	pvalue
ACC	1.46821	0.762962	2.82534	0.250187
BLCA	1.06682	0.754591	1.50823	0.714278
BRCA	0.736352	0.524324	1.03412	0.0773428
CESC	0.919981	0.574786	1.47249	0.728187
CHOL	2.0486	0.52916	7.93103	0.299083
COAD	0.744399	0.471965	1.17409	0.204215
DLBC	0.420281	0.0416735	4.23857	0.462252
ESCA	1.30056	0.75668	2.23535	0.34161
GBM	0.865741	0.478474	1.56645	0.633706
HNSC	0.869253	0.617596	1.22345	0.421691
KICH	4.31288	0.726055	25.6192	0.107876
KIRC	0.608181	0.401007	0.92239	0.0192766
KIRP	0.37801	0.203616	0.70177	0.00205689
LAML	0.793859	0.377299	1.67033	0.543023
LGG	0.461505	0.274452	0.776044	0.00354388
LIHC	1.18238	0.815819	1.71365	0.376247
LUAD	0.95323	0.644112	1.4107	0.810719
LUSC	1.03544	0.688462	1.5573	0.867162
MESO	0.488813	0.310838	0.768692	0.00194256
OV	0.867327	0.6342	1.18615	0.37284
PAAD	0.979865	0.532721	1.80232	0.947841
PCPG	0.924736	0.185817	4.60205	0.923864
PRAD	6.95298	0.971525	49.7608	0.053459
READ	0.742588	0.304355	1.81182	0.513126
SARC	1.07931	0.686761	1.69625	0.740727
SKCM	0.829781	0.593619	1.1599	0.274858
STAD	1.10213	0.721957	1.6825	0.652314
TGCT	1.62738	0.310168	8.53846	0.564755
THCA	0.201754	0.0438553	0.928163	0.0398112
THYM	0.444112	0.0822222	2.39881	0.345575
UCEC	1.20034	0.732701	1.96644	0.468424
UCS	0.828825	0.450323	1.52546	0.54638
UVM	0.539798	0.187464	1.55434	0.2532

## Sheet: MTF1.cox
cancer	HR	HR.95L	HR.95H	pvalue
ACC	2.4244	0.907972	6.47347	0.0771775
BLCA	1.22405	0.90435	1.65678	0.190534
BRCA	1.11365	0.805462	1.53977	0.514909
CESC	1.33671	0.830013	2.15274	0.232614
CHOL	0.584946	0.144483	2.36818	0.452293
COAD	0.871278	0.540828	1.40364	0.571153
DLBC	1.48703	0.436809	5.06233	0.525546
ESCA	0.923998	0.559055	1.52717	0.757829
GBM	0.987076	0.684871	1.42263	0.944391
HNSC	0.722293	0.550604	0.947517	0.0188105
KICH	1.9054	0.267097	13.5926	0.520165
KIRC	0.513133	0.370912	0.709886	5.59875e-05
KIRP	1.59245	0.831023	3.05152	0.16087
LAML	1.18029	0.719754	1.93549	0.511278
LGG	2.66918	1.63703	4.3521	8.28683e-05
LIHC	1.74578	1.12802	2.70186	0.0123988
LUAD	0.802526	0.587603	1.09606	0.166591
LUSC	1.09913	0.847249	1.4259	0.47661
MESO	0.957561	0.506411	1.81063	0.893859
OV	1.15157	0.896138	1.4798	0.270057
PAAD	0.946553	0.539023	1.6622	0.84837
PCPG	0.89664	0.13898	5.78473	0.908685
PRAD	3.52071	0.70448	17.5951	0.125214
READ	0.439986	0.161359	1.19973	0.108677
SARC	1.31902	0.775887	2.24236	0.30644
SKCM	0.817424	0.600422	1.11285	0.200303
STAD	0.609625	0.390357	0.952058	0.0295576
TGCT	1.38943	0.0684141	28.2179	0.830484
THCA	3.39538	0.607159	18.9878	0.16397
THYM	1.40241	0.223662	8.79342	0.718052
UCEC	1.14375	0.746709	1.7519	0.536987
UCS	1.28214	0.480072	3.42425	0.619991
UVM	1.39716	0.498872	3.91291	0.524455

## Sheet: GLS.cox
cancer	HR	HR.95L	HR.95H	pvalue
ACC	0.677271	0.416795	1.10053	0.115666
BLCA	0.973608	0.788828	1.20167	0.803295
BRCA	1.12488	0.914633	1.38346	0.264975
CESC	1.16939	0.849934	1.60892	0.336451
CHOL	0.64487	0.302974	1.37258	0.255008
COAD	0.963872	0.742243	1.25168	0.78253
DLBC	1.75316	0.617903	4.97421	0.291354
ESCA	1.13563	0.834528	1.54537	0.418425
GBM	1.01185	0.669907	1.52833	0.955356
HNSC	1.2148	1.01054	1.46036	0.0383074
KICH	1.01995	0.426401	2.43974	0.964584
KIRC	0.921184	0.727794	1.16596	0.494713
KIRP	1.63514	1.13555	2.35453	0.00821128
LAML	0.734739	0.489085	1.10378	0.137688
LGG	1.10348	0.8969	1.35764	0.351808
LIHC	1.31256	1.0982	1.56876	0.00279293
LUAD	0.91818	0.809592	1.04133	0.183758
LUSC	1.02875	0.834726	1.26788	0.790354
MESO	1.42842	0.973924	2.09503	0.0680386
OV	0.929792	0.723501	1.1949	0.569527
PAAD	0.844032	0.628562	1.13336	0.259526
PCPG	0.236662	0.0761467	0.735538	0.0127438
PRAD	2.81138	0.822482	9.60979	0.0992855
READ	1.10138	0.6236	1.94522	0.739337
SARC	0.925203	0.691853	1.23726	0.600095
SKCM	0.807691	0.680109	0.959207	0.0149018
STAD	1.04743	0.839577	1.30674	0.681359
TGCT	2.69296	0.569313	12.7382	0.211496
THCA	1.29274	0.588262	2.84087	0.522712
THYM	1.04009	0.333682	3.24199	0.945968
UCEC	1.34868	1.11577	1.63022	0.00198514
UCS	1.37397	0.785311	2.4039	0.26563
UVM	0.984723	0.634645	1.52791	0.94524

## Sheet: CDKN2A.cox
cancer	HR	HR.95L	HR.95H	pvalue
ACC	1.84434	1.31208	2.59251	0.000426107
BLCA	0.982655	0.91903	1.05069	0.608443
BRCA	0.935098	0.819542	1.06695	0.318723
CESC	0.964798	0.800854	1.1623	0.706069
CHOL	1.00131	0.606982	1.65181	0.995917
COAD	1.26111	1.06223	1.49721	0.00806235
DLBC	0.875337	0.478402	1.60161	0.665781
ESCA	0.915481	0.797209	1.0513	0.210877
GBM	0.95788	0.881659	1.04069	0.30906
HNSC	0.905068	0.845449	0.96889	0.00411796
KICH	1.95834	1.11697	3.43346	0.0189701
KIRC	1.63415	1.33155	2.00551	2.59406e-06
KIRP	1.4068	0.937024	2.1121	0.0997156
LAML	0.985811	0.741665	1.31033	0.921594
LGG	0.912312	0.762517	1.09153	0.315921
LIHC	1.24766	1.07892	1.44278	0.00283906
LUAD	1.07775	0.983783	1.18069	0.107687
LUSC	0.992959	0.921349	1.07014	0.853222
MESO	0.666421	0.493605	0.899743	0.00805532
OV	0.956132	0.895348	1.02104	0.180704
PAAD	0.986241	0.849549	1.14493	0.85558
PCPG	2.90675	1.41611	5.96649	0.00363511
PRAD	1.78387	0.74127	4.2929	0.196438
READ	1.19128	0.819735	1.73124	0.358757
SARC	0.985529	0.885475	1.09689	0.789559
SKCM	0.989132	0.915311	1.06891	0.78246
STAD	0.980616	0.883426	1.0885	0.713194
TGCT	3.29033	0.633808	17.0813	0.156395
THCA	1.86552	1.17991	2.9495	0.00763505
THYM	1.27859	0.597117	2.73782	0.526978
UCEC	1.2861	1.1521	1.43569	7.38997e-06
UCS	0.974747	0.738004	1.28743	0.857012
UVM	1.5164	0.905442	2.53959	0.113553
